# Supplementary material for: Hybrid Adaptive Lossless Image Compression Based on Discrete Wavelet Transform
Source: Entropy (Basel). 2020 Jul 9;22(7):751. doi: 10.3390/e22070751 (PMC7517294; doi:10.3390/e22070751)
Supplement: Supplementary file 1 [file entropy-22-00751-s001.zip]

Archive with 15 entries (14 files):
- RDLS-SS-DWT+Pred Implementation, Version 1.0/
- RDLS-SS-DWT+Pred Implementation, Version 1.0/gcc64it.bat
- RDLS-SS-DWT+Pred Implementation, Version 1.0/jp3d_1_1_1.rdls_ss_dwt_10.patch
- RDLS-SS-DWT+Pred Implementation, Version 1.0/readme.txt
- RDLS-SS-DWT+Pred Implementation, Version 1.0/RS_vol_ops.c
- RDLS-SS-DWT+Pred Implementation, Version 1.0/RS_vol_ops.h
- RDLS-SS-DWT+Pred Implementation, Version 1.0/RS__transfpar.dat.DWT
- RDLS-SS-DWT+Pred Implementation, Version 1.0/RS__transfpar.dat.DWT_H0
- RDLS-SS-DWT+Pred Implementation, Version 1.0/RS__transfpar.dat.LVL3_LL_MED
- RDLS-SS-DWT+Pred Implementation, Version 1.0/RS__transfpar.dat.RDLS_FIXED
- RDLS-SS-DWT+Pred Implementation, Version 1.0/RS__transfpar.dat.SS_FIX1
- RDLS-SS-DWT+Pred Implementation, Version 1.0/RS__transfpar.dat.SS_FIX2
- RDLS-SS-DWT+Pred Implementation, Version 1.0/strtok_s.c
- RDLS-SS-DWT+Pred Implementation, Version 1.0/strtok_s.h
- RDLS-SS-DWT+Pred Implementation, Version 1.0/test.bat
