# Supplementary material for: Hybrid Adaptive Lossless Image Compression Based on Discrete Wavelet Transform
Source: Entropy (Basel). 2020 Jul 9;22(7):751. doi: 10.3390/e22070751 (PMC7517294; doi:10.3390/e22070751)
Supplement: Supplementary file 1 [file entropy-22-00751-s001.zip › RDLS-SS-DWT+Pred Implementation, Version 1.0/gcc64it.bat]

REM g++ (x86_64-posix-seh-rev0, Built by MinGW-W64 project) 8.1.0

set path=c:\MinGW64\MinGW64\bin\;%path%

g++ -O2 -static -static-libgcc -std=c++11 -fpermissive -U__STRICT_ANSI__   *.c  -o JP3D-gcc64.exe
strip JP3D-gcc64.exe

g++ -O2 -static -static-libgcc -std=c++11 -fpermissive -U__STRICT_ANSI__  -DNDEBUG  *.c  -o JP3D-gcc64-ndebug.exe
strip JP3D-gcc64-ndebug.exe
