# Supplementary material for: Hybrid Adaptive Lossless Image Compression Based on Discrete Wavelet Transform
Source: Entropy (Basel). 2020 Jul 9;22(7):751. doi: 10.3390/e22070751 (PMC7517294; doi:10.3390/e22070751)
Supplement: Supplementary file 1 [file entropy-22-00751-s001.zip › RDLS-SS-DWT+Pred Implementation, Version 1.0/RS__transfpar.dat.DWT_H0]

1001 -1
1004 1
1005 0

9999

Above are RDLS-SS-DWT v. 1.0 parameters for unmodified DWT with computing sum of entropies of FDWT subbands
