# Supplementary material for: Hybrid Adaptive Lossless Image Compression Based on Discrete Wavelet Transform
Source: Entropy (Basel). 2020 Jul 9;22(7):751. doi: 10.3390/e22070751 (PMC7517294; doi:10.3390/e22070751)
Supplement: Supplementary file 1 [file entropy-22-00751-s001.zip › RDLS-SS-DWT+Pred Implementation, Version 1.0/RS__transfpar.dat.SS_FIX2]

1001 4

1011

99 99 99 99 99 99 99 
1  0  0  0  0  0   0 
2  0  0  0  0  0   0 
3  0  0  0  0  0   0 
4  0  0  0  0  0   0 
5  100  0  0  0  0   0 
6  0  0  0  0  0   0 
7  0  0  0  0  0   0  
8  100  0  0  0  0   0  
9  0  0  0  0  0   0  
10 0  0  0  0  0   0  
11 100  0  0  0  0   0 
12 100  0  0  0  0   0  
13 0  0  0  0  0   0  
14 0  0  0  0  0   0  

9999

Above are RDLS-SS-DWT v. 0.9 parameters for SS-DWT FIX2 variant (skipping: all update steps, prediction for the HH subband, and reorder for [LH, HH])
