# Supplementary material for: Hybrid Adaptive Lossless Image Compression Based on Discrete Wavelet Transform
Source: Entropy (Basel). 2020 Jul 9;22(7):751. doi: 10.3390/e22070751 (PMC7517294; doi:10.3390/e22070751)
Supplement: Supplementary file 1 [file entropy-22-00751-s001.zip › RDLS-SS-DWT+Pred Implementation, Version 1.0/strtok_s.c]

/* RS: added to permit GCC to compile jp3d*/

#include "strtok_s.h"

char* strtok_s(
    char *str, 
    const char *delim, 
    char **nextp)
{
    char *ret;

    if (str == NULL)
    {
        str = *nextp;
    }

    str += strspn(str, delim);

    if (*str == '\0')
    {
        return NULL;
    }

    ret = str;

    str += strcspn(str, delim);

    if (*str)
    {
        *str++ = '\0';
    }

    *nextp = str;

    return ret;
}
