# Supplementary material for: Hybrid Adaptive Lossless Image Compression Based on Discrete Wavelet Transform
Source: Entropy (Basel). 2020 Jul 9;22(7):751. doi: 10.3390/e22070751 (PMC7517294; doi:10.3390/e22070751)
Supplement: Supplementary file 1 [file entropy-22-00751-s001.zip › RDLS-SS-DWT+Pred Implementation, Version 1.0/strtok_s.h]

/* RS: added to permit GCC to compile jp3d*/

#include <string.h> 

#ifndef  __strtok_h_included
#define  __strtok_h_included


/* 
 * public domain strtok_r() by Charlie Gordon
 *
 *   from comp.lang.c  9/14/2007
 *
 *      http://groups.google.com/group/comp.lang.c/msg/2ab1ecbb86646684
 *
 *     (Declaration that it's public domain):
 *      http://groups.google.com/group/comp.lang.c/msg/7c7b39328fefab9c
 */

char* strtok_s(
    char *str, 
    const char *delim, 
    char **nextp);
/*{
    char *ret;

    if (str == NULL)
    {
        str = *nextp;
    }

    str += strspn(str, delim);

    if (*str == '\0')
    {
        return NULL;
    }

    ret = str;

    str += strcspn(str, delim);

    if (*str)
    {
        *str++ = '\0';
    }

    *nextp = str;

    return ret;
}*/


#endif
