# Supplementary material for: Hybrid Adaptive Lossless Image Compression Based on Discrete Wavelet Transform
Source: Entropy (Basel). 2020 Jul 9;22(7):751. doi: 10.3390/e22070751 (PMC7517294; doi:10.3390/e22070751)
Supplement: Supplementary file 1 [file entropy-22-00751-s001.zip › RDLS-SS-DWT+Pred Implementation, Version 1.0/test.bat]

rem replace raw grayscale image file name "lena" and size "512,512" or use with "lena" image
for %%a in (.DWT .RDLS_FIXED .SS_FIX1 .SS_FIX2 .DWT_H0 .LVL3_LL_MED) do (
call echo ----------------------- applying parameters: RS__transfpar.dat%%a
copy /B /Y RS__transfpar.dat%%a RS__transfpar.dat 
jp3d-gcc64  -c --size=512,512 --levels=3 --bitdepth=8 lena lena.j3d%%a
del lena.cmp
jp3d-gcc64  -d lena.j3d%%a lena.cmp
fc /B lena lena.cmp
)
del lena.cmp
